# Supplementary material for: Precision Genome Engineering Through Cytidine Base Editing in Rapeseed (Brassica napus. L)
Source: Front Genome Ed. 2020 Nov 20;2:605768. doi: 10.3389/fgeed.2020.605768 (PMC8525351; doi:10.3389/fgeed.2020.605768)
Supplement: Supplementary Table 1 — The primers used in this study. [file Data_Sheet_1.xlsx]

## Sheet: Table S1
Table S1. The primers used in this study
Vector construction
Name	Primer sequence 5'-3'
GhBE3-1F	tgtcaaacactgatagtttaaacTGAAGGCGGGAAACGACA
GhBE3-1R	tttggcatcgCCATGGCTATCGTTCGTAAATG
GhBE3-2F	atagccatggCGATGCCAAAGAAGAAGAGGAA
GhBE3-3R	gactctagatcaggtggatccCCGATGATACGAACGAAAGCTC
A3A1-1	ttcggatcttccagagatatcCCATGGAAGCTTCACCCGC
A3A1-2	ttcCCCAGGACCTTGAACTTCTTAGAG
A3A1-3	aagttcaaggtcctgggGAACACCGACCGCCATTCC
A3A1-4	caactgccgttcgacgatatcGGATCCTACACCTTCCGCTTC
A3A1-5	tgtcaaacactgatagtttaaacGTTTAAACTGAAGGCGGGAAAC
A3A1-6	cttccatggCTATCGTTCGTAAATGGTGAAAATTT
A3A-3	acgaacgatagCCATGGAGGCCAGCCCGGC
A3A1-7	acgaacgatagCCATGGAAGCTTCACCCGC
A3A1-8	gactctagatcaggtGGATCCTACACCTTCCGCTTC
gRNA cloning
Name	Primer sequence 5'-3'
PA-L2	catgttgaccggtaaggcgcgccGCGCGCGGTCTCGCTCGACTAGTATGG
PA-R2	gccgctagctcgagaggcgcgccGCGCGCGGTCTCTACCGACGCGTATCC
Description of sgRNA target sites and sequences
sgRNA	Target sequence	Oligo-F	Oligo-R
T1	GCAAAGGGTCAGGTCCTGAAGGG	attgCAAAGGGTCAGGTCCTGAA	aaacTTCAGGACCTGACCCTTTG
T2	ACATGATGGTGCAAAGGGTCAGG	attgACATGATGGTGCAAAGGGTC	aaacGACCCTTTGCACCATCATGT
T3	ACCCCGCTGAGCTTTACTCGTGG	attgACCCCGCTGAGCTTTACTCG	aaacCGAGTAAAGCTCAGCGGGGT
T4	AGGTGGCCATCCCACCACTTGGG	attgAGGTGGCCATCCCACCACTT	aaacAAGTGGTGGGATGGCCACCT
T5	AGGCAGAGTCCTCTTGTCTCTGG	gtcaGGCAGAGTCCTCTTGTCTC	aaacGAGACAAGAGGACTCTGCC
T6	AGGCAGAGTCCTCTCGTCTCTGG	attgAGGCAGAGTCCTCTCGTCTC	aaacGAGACGAGAGGACTCTGCCT
T7	AGACAGAGTCCTCTTGTCTCTGG	attgAGACAGAGTCCTCTTGTCTC	aaacGAGACAAGAGGACTCTGTCT
T8	TTATCCCGGAGGTGCCTCCATGG	gtcaTTATCCCGGAGGTGCCTCCA	aaacTGGAGGCACCTCCGGGATAA
T9	TTATCCCGGAGGTGCTTCCATGG	attgTTATCCCGGAGGTGCTTCCA	aaacTGGAAGCACCTCCGGGATAA
T10	CAGGTCCCTCGCCGGATGATCGG	attgCAGGTCCCTCGCCGGATGAT	aaacATCATCCGGCGAGGGACCTG
PCR primers used for deep sequencing
Primer name	Primer sequence (5'-3')	Application
BE-16	ggagtgagtacggtgtgcGGAATTGAAGAAGAGAAGGAGAAGG	Amplifying the BnaCLV3 target site and 1st PCR for deep sequencing
BE-17	gagttggatgctggatggACCTTAGGGAAAGTGAGGGATAA
BE-4	ggagtgagtacggtgtgcGATGGGTAACGCTCAAGAAGA	Amplifying the BnaRGA target site and 1st PCR for deep sequencing
BE-5	gagttggatgctggatggTCCGGGTTCAAAGCGTTAG
BE-6	ggagtgagtacggtgtgcGCATTACATCTATAATGAAGCCAACA	Amplifying the BnaA3.IAA7target site and 1st PCR for deep sequencing
BE-22	gagttggatgctggatggTTGTCTTCTGCTGAGTCATC
BE-8	ggagtgagtacggtgtgcTTCAATGCCAACCTCTGTATCT	Amplifying the BnaA6.DA1/BnaC5.DA1 target site and 1st PCR for deep sequencing
BE-9	gagttggatgctggatggTGTGCCATGCTTCGATCTC
BE-10	ggagtgagtacggtgtgcCAATGCCAGCCTCTGTACTT	Amplifying the BnaA8.DA1/BnaC8.DA1 target site and 1st PCR for deep sequencing
BE-11	gagttggatgctggatggCCCACTCCAGTTTCCCTTC
BE-12-A01	ggagtgagtacggtgtgcTGCTGATATCCTCGTGGAAG	Amplifying the BnaALS3 target site and 1st PCR for deep sequencing
BE-13	gagttggatgctggatggGACCTCGTTACCTCAACGATT
BE-12-C01	ggagtgagtacggtgtgcTGCTGATATCCTCGTCGAAG	Amplifying the BnaALS1 target site and 1st PCR for deep sequencing
BE-13	gagttggatgctggatggGACCTCGTTACCTCAACGATT
F-1	ACTCTTTCCCTACACGACGCTCTTCCGATCTgcttGCGTtggagtgagtacggtgtgc	2st PCR for deep sequencing
F-2	ACTCTTTCCCTACACGACGCTCTTCCGATCTgcttGTAGtggagtgagtacggtgtgc	2st PCR for deep sequencing
F-3	ACTCTTTCCCTACACGACGCTCTTCCGATCTgcttACGCtggagtgagtacggtgtgc	2st PCR for deep sequencing
F-4	ACTCTTTCCCTACACGACGCTCTTCCGATCTgcttCTCGtggagtgagtacggtgtgc	2st PCR for deep sequencing
F-5	ACTCTTTCCCTACACGACGCTCTTCCGATCTgcttGCTCtggagtgagtacggtgtgc	2st PCR for deep sequencing
F-6	ACTCTTTCCCTACACGACGCTCTTCCGATCTgcttAGTCtggagtgagtacggtgtgc	2st PCR for deep sequencing
F-7	ACTCTTTCCCTACACGACGCTCTTCCGATCTgcttCGACtggagtgagtacggtgtgc	2st PCR for deep sequencing
F-8	ACTCTTTCCCTACACGACGCTCTTCCGATCTgcttGATGtggagtgagtacggtgtgc	2st PCR for deep sequencing
F-9	ACTCTTTCCCTACACGACGCTCTTCCGATCTgcttATACtggagtgagtacggtgtgc	2st PCR for deep sequencing
F-10	ACTCTTTCCCTACACGACGCTCTTCCGATCTgcttCACAtggagtgagtacggtgtgc	2st PCR for deep sequencing
F-11	ACTCTTTCCCTACACGACGCTCTTCCGATCTgcttGTGCtggagtgagtacggtgtgc	2st PCR for deep sequencing
F-12	ACTCTTTCCCTACACGACGCTCTTCCGATCTgcttACTAtggagtgagtacggtgtgc	2st PCR for deep sequencing
R-A	GACTGGAGTTCAGACGTGTGCTCTTCCGATCTctgtGCGTtgagttggatgctggatgg	2st PCR for deep sequencing
R-B	GACTGGAGTTCAGACGTGTGCTCTTCCGATCTctgtGTAGtgagttggatgctggatgg	2st PCR for deep sequencing
R-C	GACTGGAGTTCAGACGTGTGCTCTTCCGATCTctgtACGCtgagttggatgctggatgg	2st PCR for deep sequencing
R-D	GACTGGAGTTCAGACGTGTGCTCTTCCGATCTctgtCTCGtgagttggatgctggatgg	2st PCR for deep sequencing
R-E	GACTGGAGTTCAGACGTGTGCTCTTCCGATCTctgtGCTCtgagttggatgctggatgg	2st PCR for deep sequencing
R-F	GACTGGAGTTCAGACGTGTGCTCTTCCGATCTctgtAGTCtgagttggatgctggatgg	2st PCR for deep sequencing
R-G	GACTGGAGTTCAGACGTGTGCTCTTCCGATCTctgtCGACtgagttggatgctggatgg	2st PCR for deep sequencing
R-H	GACTGGAGTTCAGACGTGTGCTCTTCCGATCTctgtGATGtgagttggatgctggatgg	2st PCR for deep sequencing
P-F	AATGATACGGCGACCACCGAGATCTACACTCTTTCCCTACACGACGCTCTT	2st PCR for deep sequencing
P-R1	CAAGCAGAAGACGGCATACGAGATCGCTGATCGTGACTGGAGTTCAGACGTGTGCTCTT	2st PCR for deep sequencing
P-R2	CAAGCAGAAGACGGCATACGAGATACCGTAGTGTGACTGGAGTTCAGACGTGTGCTCTT	2st PCR for deep sequencing
P-R3	CAAGCAGAAGACGGCATACGAGATGACTAGCTGTGACTGGAGTTCAGACGTGTGCTCTT	2st PCR for deep sequencing
P-R4	CAAGCAGAAGACGGCATACGAGATTGCATGCAGTGACTGGAGTTCAGACGTGTGCTCTT	2st PCR for deep sequencing
PB-L	GCGCGCGGTCTCGCTCGACTAGTATGG	confirm positive transgenic plants
PB-R	GCGCGCGGTCTCTACCGACGCGTATCC
Off-target analysis
Name	Primer sequence 5'-3'
BnCLV3 offT1_1F	ggagtgagtacggtgtgcCGTACCATCGTCAGAGAAGAATC
BnCLV3 offT1_1R	gagttggatgctggatggTCCCTTTGTATTTCAGCCCG
BnCLV3 offT1_2F	ggagtgagtacggtgtgcGAAACAACCCTTGTAGCAAA
BnCLV3 offT1_2R	gagttggatgctggatggGTAAACACTAATGCTTGAATGG
BnCLV3 offT1_3F	ggagtgagtacggtgtgcTTTGGAGGCAGGTCTCAT
BnCLV3 offT1_3R	gagttggatgctggatggCACCCGTTCCACAAATATGAT
BnCLV3 offT1_4F	ggagtgagtacggtgtgcGGCATCTCCCGACCTTTAC
BnCLV3 offT1_4R	gagttggatgctggatggGACGCTTCATCCAGCGAT
BnCLV3 offT1_5F	ggagtgagtacggtgtgcGAGGAAGAAGAACCCAGTGATT
BnCLV3 offT1_5R	gagttggatgctggatggTGGCTCTAGTCACGCTCA
BnCLV3 offT1_6F	ggagtgagtacggtgtgcCTGTAAAGTGATCCACAAG
BnCLV3 offT1_6R	gagttggatgctggatggCGCTTCTTCCATATAATCG
BnCLV3 offT1_7F	ggagtgagtacggtgtgcGTCTGCACGCTCATTGAGATA
BnCLV3 offT1_7R	gagttggatgctggatggAAGCTTTGCGGAGAGAGC
BnCLV3 offT1_9F	ggagtgagtacggtgtgcTCAAACAAGCGCTTCATTCA
BnCLV3 offT1_9R	gagttggatgctggatggTGTCTTAGGTATCAGGGAGAGG
BnCLV3 offT2_1-2F	ggagtgagtacggtgtgcCGAGCCAACTCACTCAAA
BnCLV3 offT2_1-2R	gagttggatgctggatggGTAGATCTCCACGTCATC
BnCLV3 offT2_3/11F	ggagtgagtacggtgtgcTGATCGTAGGCGGTCCA
BnCLV3 offT2_3/11R	gagttggatgctggatggCCTCCACATGTGTTAGAGA
BnCLV3 offT2_4F	ggagtgagtacggtgtgcTGTCCTCACTTTCCTTAC
BnCLV3 offT2_4R	gagttggatgctggatggGGGACAAGAGATACAGAGAT
BnCLV3 offT2_5F	ggagtgagtacggtgtgcGTGGGCAAAGCTGACCAA
BnCLV3 offT2_5R	gagttggatgctggatggGGACACGTTTGCAGTACCC
BnCLV3 offT2_6F	ggagtgagtacggtgtgcAGAGACTTACCAGCTCCTT
BnCLV3 offT2_6R	gagttggatgctggatggTTCGAGGCTTTCTTCTCCG
BnCLV3 offT2_7F	ggagtgagtacggtgtgcTGATTCGTTGCCGTGAGAG
BnCLV3 offT2_7R	gagttggatgctggatggCAGATAAGCTAAACCGAAGACA
BnCLV3 offT2_8F	ggagtgagtacggtgtgcCTAAACGTATGCCGACGCA
BnCLV3 offT2_8R	gagttggatgctggatggCTCTGAAGTTCCATGGAGAAG
BnCLV3 offT2_9F	ggagtgagtacggtgtgcTGAACTCGCAACTGATTATGTGGT
BnCLV3 offT2_9R	gagttggatgctggatggATAACTCGGGAACAGGAAGTC
BnCLV3 offT2_10F	ggagtgagtacggtgtgcGGCATTCTGGAAACGGGTT
BnCLV3 offT2_10R	gagttggatgctggatggCTGAGTAAGCCCCACAGAAC
BnCLV3 offT2_12F	ggagtgagtacggtgtgcCTAGCTGCACTGACTCAGCATC
BnCLV3 offT2_12R	gagttggatgctggatggTTTGGAGAGCATGTAGAGCGTAT
BnCLV3 offT2_13F	ggagtgagtacggtgtgcCTAGAGGTTCCAGACCCT
BnCLV3 offT2_13R	gagttggatgctggatggCGGGAAAACCCAGTGGG
BnCLV3 offT2_14F	ggagtgagtacggtgtgcAGGGTGATATAAGGATAGG
BnCLV3 offT2_14R	gagttggatgctggatggAGTGGCTGAAGTCCTAAA
BnRGA offT3_1F	ggagtgagtacggtgtgcAGACAATGATGGGTAATGT
BnRGA offT3_1R	gagttggatgctggatggAGCTTTGAGGTCGTAATC
BnRGA offT3_2F	ggagtgagtacggtgtgcGGTCGTCAGAGATGGCG
BnRGA offT3_2R	gagttggatgctggatggGGTTAAACTCCGTGAGCATGTTA
BnRGA offT3_3F	ggagtgagtacggtgtgcATTAGAGTTGGAGCTAAC
BnRGA offT3_3R	gagttggatgctggatggGTAGAGGAAGAGGAAAGTAG
BnRGA offT3_4F	ggagtgagtacggtgtgcGGTCGTCCGAGATGGCC
BnRGA offT3_4R	gagttggatgctggatggGGTTAAACTCCGTGAGCATGTTA

## Sheet: Table S2
Table S2. Detail information of the numbers of T0 plants in BnPBG14 system
Name of vector	Target Gene	sgRNA	No. of plants examined	No. of plants with INDEL	No. of T0 plants with C-T base editing
BnPBGE14-1	BnaA4.CLV3	sgRNA1	51	0 (0.0%)	0 (0.0%)
		sgRNA2		0 (0.0%)	0 (0.0%)
	BnaC4.CLV3	sgRNA1		0 (0.0%)	0 (0.0%)
		sgRNA2		0 (0.0%)	0 (0.0%)
	BnaA4.CLV3	sgRNA1		0 (0.0%)	0 (0.0%)
		sgRNA2		0 (0.0%)	0 (0.0%)
	BnaC4.CLV3	sgRNA1		0 (0.0%)	0 (0.0%)
		sgRNA2		0 (0.0%)	0 (0.0%)
	BnaA4.CLV3	sgRNA1		0 (0.0%)	0 (0.0%)
		sgRNA2		0 (0.0%)	0 (0.0%)
	BnaC4.CLV3	sgRNA1		0 (0.0%)	0 (0.0%)
		sgRNA2		0 (0.0%)	0 (0.0%)
	BnaRGA	sgRNA3		0 (0.0%)	0 (0.0%)
	BnaRGA	sgRNA3		0 (0.0%)	0 (0.0%)
	BnaRGA	sgRNA3		0 (0.0%)	0 (0.0%)
	BnaA3.IAA7	sgRNA4		0 (0.0%)	0 (0.0%)
	BnaA3.IAA7	sgRNA4		0 (0.0%)	0 (0.0%)
	BnaA3.IAA7	sgRNA4		0 (0.0%)	0 (0.0%)
BnPBGE14-2	BnaA6DA1	sgRNA5	110	0 (0.0%)	0 (0.0%)
	BnaC5DA1	sgRNA6		0 (0.0%)	0 (0.0%)
	BnaA8.DA1	sgRNA7		0 (0.0%)	0 (0.0%)
	BnaC8.DA1	sgRNA5		0 (0.0%)	0 (0.0%)
	BnaA6.DA1	sgRNA5		0 (0.0%)	0 (0.0%)
	BnaC5.DA1	sgRNA6		0 (0.0%)	0 (0.0%)
	BnaA8.DA1	sgRNA7		0 (0.0%)	0 (0.0%)
	BnC8.DA1	sgRNA5		0 (0.0%)	0 (0.0%)
	BnaA6.DA1	sgRNA5		0 (0.0%)	0 (0.0%)
	BnaC5.DA1	sgRNA6		0 (0.0%)	0 (0.0%)
	BnaA8.DA1	sgRNA7		0 (0.0%)	0 (0.0%)
	BnaC8.DA1	sgRNA5		0 (0.0%)	0 (0.0%)
BnPBGE14-3	BnaALS3	sgRNA8	20	0 (0.0%)	0 (0.0%)
	BnaALS3	sgRNA10		0 (0.0%)	0 (0.0%)
	BnaALS1	sgRNA9		0 (0.0%)	0 (0.0%)
	BnaALS1	sgRNA10		0 (0.0%)	0 (0.0%)
	BnaALS3	sgRNA8		0 (0.0%)	0 (0.0%)
	BnaALS3	sgRNA10		0 (0.0%)	0 (0.0%)
	BnaALS1	sgRNA9		0 (0.0%)	0 (0.0%)
	BnaALS1	sgRNA10		0 (0.0%)	0 (0.0%)
	BnaALS3	sgRNA8		0 (0.0%)	0 (0.0%)
	BnaALS3	sgRNA10		0 (0.0%)	0 (0.0%)
	BnaALS1	sgRNA9		0 (0.0%)	0 (0.0%)
	BnaALS1	sgRNA10		0 (0.0%)	0 (0.0%)

## Sheet: Table S3
Table S3. Detail genotypes of all edited T0 mutant plants in this study
Vector	Target Genes	sgRNA	Numbers of T0 plants with different heterozygous genotypes	Numbers of T0 plants with different homozygous genotypes	Numbers of T0 plants with different biallelic genotypes	Numbers of T0 plants with different chimerism genotypes
BnPBE-2	BnaA06.RGA	sgRNA3	C5>T5 (10); C4C5>T4T5 (4);C5C7>T5T7 (1); C4C5C7>T4T5T7 (5); C3C4C5C7>T3T4T5T7 (1)	C5>T5 (1)	C4C5>T4T5 & C3C4C5>T3T4T5(1); C4C5>T4T5 & C5>T5(4); C4C5>T4T5 & C4C5C7>T4T5T7(1)	/
BnA3A-PBE-2	BnaA06.RGA	sgRNA3	C5C7>T5G7 (2); C3C4C5C7>T3T4T5T7 (2); C4C5C7>T4T5T7 (3)	C3C4C5C7>T3T4T5T7 (9); C2C3C4C5C7>T2T3T4T5T7 (3)	C3C4C5C7>T3T4T5G7 & 12D(1); C4C5C7>T4T5G7 & C2C5C7>T2T5G7 (1); C3C4C5C7>T3T4T5T7 & C2C3C4C5C7>T2T3T4T5T7(2); C3C4C5C7>T3T4T5T7 & -C7C4C5C7>-T7T4T5T7 (1); C5C7>T5T7 & C4C5C7>T4T5T7 (1); C3C4C5C7>T3T4T5T7 & C4C5C7>T4T5T7 (3); C2C3C4C5C7>T2T3T4T5T7 & 19D (1); C3C4C5C7>T3T4T5T7&-C2C3C4C5C7>-T2T3T4T5T7 (1);	WT & C3C4C5C7>T3T4T5T7 & C4C5C7>T4T5T7 (5)
BnA3A1-PBE-2	BnaA06.RGA	sgRNA3	C3C4C5C7>T3T4T5T7 (5); C4C5C7>T4T5T7 (3);	C5C7>T5T7 (1); C4C5C7>T4T5T7 (3); C3C4C5C7>T3T4T5T7 (4); C3C4C5C7>T3T4T5G7 (1); C2C3C4C5C7>T2T3T4T5T7 (1)	C4C5C7>T4T5T7 & C3C4C5C7>T3T4T5T7 (7); C2C3C4C5C7>T2T3T4T5T7 & C3C4C5C7>T3T4T5T7 (3); C3C4C5C7>T3T4T5T7 & C-7C3C4C5C7>T-7T3T4T5T7 (2); C3C4C5C7>T3T4T5T7 & C4C5>T4T5 (1); C4C5C7>T4T5T7 & C2C3C4C5C7>T2T3T4T5T7 (1); C3C4C5C7>T3T4T5T7 & C3C4C5C7>T3T4T5G7 (1); C4C5C7C12>T4T5T7T12 & C-7C3C4C5C7>T-7T3T4T5T7 (1); C2C3C4C5C7C12>T2T3T4T5T7T12 & C5>T5 (1); C3C4C5C7>T3T4T5T7 & 10D (1); C3C4C5C7>T3T4T5T7 & C5…	WT & C3C4C5C7>T3T4T5T7 & C4C5C7>T4T5T7 (4)；C3C4C5C7>T3T4T5T7 & C-7C2C3C4C5C7>T-7T2T3T4T5T7 & WT (1); WT/31D/C4C5C7>T4T5T7 (1)
BnPBE-2	BnaA03.IAA7	sgRNA4	C11>T11	/	/	/
BnA3A-PBE-2	BnaA03.IAA7	sgRNA4	C7C8C11>T7T8T11 (2); C7C8>T7T8 (2); C8>T8 (5); C8C11C12>T8T11T12 (1)	/	C7C8>T7T8 & C8>T8 (1); C8C11>T8T11 & C8>T8 (1); C8>T8 & 8D (1);	WT&C8>T8&C7C8>T7T8 (1)
BnA3A1-PBE-2	BnA03.IAA7	sgRNA4	C7C8C11>T7T8T11 (2); C8>T8 (4); C7C8>T7T8 (5);C-3C-1C8C11>T-3T-1T8T11 (1);C-6C8>T-6T8 (1);	C7C8>T7T8 (2)	C7C8>T7T8 & C8>T8 (3); 5D & C7C8C11>T7T8T11 (1); C7C8>T7T8 & C7C8>T7G8 (1)	C8>T8&WT&C7C8>T7T8 (1)
BnPBE-3	BnaC08.DA1	sgRNA5	C4>T4 (1)	/	/	/
BnA3A-PBE-3	BnaA06.DA1	sgRNA5	C-5C4C10C11>T-5T4T10T11 (1); C4>T4 (2); C4C10>T4T10 (1)	C10>T10 (1)	C4>T4 & C4C10>T4T10 (1); C4C10C11>T4T10T11 & C10>T10 (1); C-5C10>T-5T10 & C-8>T-8 (1); 10D & C4C10C11>T4T10T11 (1)	/
	BnaC05.DA1	sgRNA6	C4>T4 (2); C4C10>T4T10 (1); C-5C4>T-5T4 (1)	C4C13>T4T13 (1)	/	WT & C4C10C11>T4T10T11 & C4C10>T4T10 (1)
	BnaA08.DA1	sgRNA7	C4>T4 (1); C4C13>T4T13 (1)	/	/	C-8C4C13>T-8T4T13 & C-4>T-4 & WT (1); C4C10C13>T4T10T13 & WT & 17D (1)
	BnaC08.DA1	sgRNA5	C4C10>T4T10 (2); C4C10C13>T4T10T13 (1); C10>T10 (2); C4>T4 (2); C13>T13 (1); C4C10C11>T4T10T11 (1);	C10>T10 (1); C4C10>T4T10 (1)	/	/
BnA3A1-PBE-3	BnaA06.DA1	sgRNA5	C4C10>T4T10 (1); C4>T4 (1); C10C13>T10T13 (1)	C4C13>T4T13 (1)	C13>T13 & C-8C4C10>T-8T4T10 (1)； C-8C-5C4C10C11>T-8T-5T4T10T11 & C4>T4 (1)	/
	BnaC05.DA1	sgRNA6	C-8C-5C10C13C15>T-8T-5T10T13T15 (3)	C-8C-5C4>T-8T-5T4 (1)	17D & C4C10>T4T10 (1)	/
	BnaA08.DA1	sgRNA7	C10C11>T10T11 (1); C-5>T-5 (1)	C13>T13 (2); C4>T4 (1)	1D & C13>T13 (1)	/
	BnaC08.DA1	sgRNA5	C4>T4 (3); C4C10>T4T10 (1); C10C11C13>T10T11T13 (1); -C5C10C11>-T5T10T11 (1); C4C10C11C13C18>T4T10T11T13T18 (1)	/	16D&C4>T4 (1)	/
BnPBE-4	BnaALS3	sgRNA8	C5C6C7>T5T6T7 (2)	/	/	/
	BnaALS3	sgRNA10	C6C7C8>T6T7T8 (5); C6C7>T6T7 (2); C6C7C8>T6T7G8 (1)	/	C6C7>T6T7 & C6C7>T6G7 (1); C6C7>T6T7 & C6C7C8>T6T7T8 (1)	/
	BnaALS1	sgRNA9	C5C6C7>T5T6T7 (6); C5>T5 (2)	C5C6C7>T5T6T7 (1)	/	/
	BnaALS1	sgRNA10	C6C7>T6T7 (7); C6>T6 (1); C6C7C8>T6T7T8 (1)	/	/	WT & C6C7>T6T7 & C13>T13 (1); WT & C6C7C8>T6T7T8 & C6C7>T6T7 (1)
BnA3A-PBE-4	BnaALS3	sgRNA8	C5C6C7>T5T6T7 (9)	/	/	WT & C15C16>T15T16 & C5C6C7C15C16>T5T6T7T15T16 (1)
	BnaALS3	sgRNA10	C6C7C8>T6T7T8 (9); C6C7C8C10>T6T7T8T10 (11); C6C7>T6T7 (1); C8>T8 (1)	C6C7C8>T6T7T8 (2); C6C7C8C10>T6T7T8T10 (6); C8C10>T8T10 (1); C6C8C10>T6T8T10 (1); C1C6C7C8C10>T1T6T7T8T10 (1)	C1C6C7C8>T1T6T7T8 & C6C7C8C10>T6T7T8T10 (1); C6C7C8>T6T7T8 & C6C7C8C10>T6T7T8T10 (5); C6C7>T6T7 & C6C7C8>T6T7T8 (1); C6C8C10>T6T8T10 & C6C7C8>T6T7T8 (2)	WT & C6C7>T6T7 & C10>T10 (1); WT & C6C7C8>T6T7T8 & C6C7C8C10>T6T7T8T10 (1)
	BnaALS1	sgRNA9	C5C6C7>T5T6T7 (21); C7>T7 (1); C6C7>T6T7 (2); C5C6 >T5G6 (1)	C5C6C7>T5T6T7 (15)	/	/
	BnaALS1	sgRNA10	C6C7C12C13>T6T7T12T13 (1); C6C7C8C10>T6T7T8T10 (15); C6C7C8>T6T7T8 (4); C1C6C7C8>T1T6T7T8 (1)	C6C7C8C10>T6T7T8T10 (13)	C6C7C8>T6T7T8 & C6C7C8C10>T6T7T8T10 (3); C6C7C8C10>T6T7T8T10 & C6C7C8C10C12C13>T6T7T8T10T12T13 (2); C6C7>T6T7 & C6C7C8C10>T6T7T8T10 (1); C6C7C8C10>T6T7T8T10 & C6C7C8C10C13>T6T7T8T10T13 (1); C6C7C8C10>T6T7T8T10 & 2I (2); 8D & C6C7C8>T6T7T8 (1); C6C7>T6T7 & C6C7C8>T6T7T8 (1)	1I & WT & C6C7C8C10>T6T7T8T10 (1); WT & C6C7C8>T6T7T8 & C6C7C8>T6T7G8 (1)
BnA3A1-PBE-4	BnaALS3	sgRNA8	C5C6C7>T5T6T7 (13); C5>T5 (1)	C5C6C7>T5T6T7 (4)	/	/
	BnaALS3	sgRNA10	C6C7C8C10>T6T7T8T10 (7); C6C7C8>T6T7T8 (3);C-7C6C7C8C10>T-7T6T7T8T10 (2); C1C6C7C8C10>T1T6T7T8T10 (1); C-7>T-7 (1)	C6C7C8C10>T6T7T8T10 (4); C6C7C8>T6T7T8 (2)	C6C7C8>T6T7T8 & C6C7C8C10C12>T6T7T8T10T12 (1); C6C7C8C10>T6T7T8T10 & C1C6C7C8C10>T1T6T7T8T10 (5)	/
	BnaALS1	sgRNA9	C5C6C7>T5T6T7 (14); C5>T5 (1)	C5C6C7>T5T6T7 (9)	C5C6C7>T5T6T7 & C5C6C7C18>T5T6T7T18 (1); C6>T5 & C5C6C7>T5T6T7 (1); C5C6C7>T5T6T7 & C5C6C7G8G9>T5T6T7A8A9 (1)	/
	BnaALS1	sgRNA10	C6 >T6 (2); C6C7C8>T6T7T8 (4); C6C7C8C10>T6T7T8T10 (1); C1C6C7C8C10>T1T6T7T8T10 (6)	C6C7C8C10>T6T7T8T10 (6)	C6C7C8>>T6T7T8 & C6C7C8C10>T6T7T8T10 (5); C6C7>T6T7 & C6C7C8C10>T6T7T8T10 (1); C6C7C8>T6T7T8 & C1C6C7C8>T1T6T7T8 (1); C6C10>T6T10 & C1C6C7C8C10>T1T6T7T8T10 (1); C6C7C8>T6T7T8 & 11D (1); C6C7C8C10>T6T7T8T10 & C1C6C7C8C10>T1T6T7T8T10 (1)	WT & C6C7C8>T6T7T8 & C6C7C8C10>T6T7T8T10 (1)

## Sheet: Table S4
Table S4. Summary of deep sequencing data for most likely off-target sites of S1, S2 and S3
sgRNA1 most likely off-target
Off-target sites	Target sequence	DNA Sample	sum_reads	C2	C10	C11	C16	C2	C10	C11	C16
offT1_1	tCAAAGGGTCcGGTgCaGAAGGG	BnA3A-PBE-1	44542	1	5	3	4	2.24507e-05	0.000112254	6.73522e-05	8.98029e-05
		BnA3A1-PBE-1	42041	4	6	6	2	9.51452e-05	0.000142718	0.000142718	4.75726e-05
		J9707	42894	5	4	6	5	0.000116566	9.32531e-05	0.00013988	0.000116566
offT1_2	GtAAtGGGTCtGGTCCTtAATGG		sum_reads	C10	C15	C16	C10	C15	C16
		BnA3A-PBE-1	41349	3	1	1	7.25531e-05	2.41844e-05	2.41844e-05
		BnA3A1-PBE-1	41579	3	2	3	7.21518e-05	4.81012e-05	7.21518e-05
		J9707	38097	3	3	2	7.87464e-05	7.87464e-05	5.24976e-05
offT1_3	tCAgAGGGTCAGGTtCTaAACGG		sum_reads	C2	C10	C16	C2	C10	C16
		BnA3A-PBE-1	4440	1	1	1	0.000225225	0.000225225	0.000225225
		BnA3A1-PBE-1	4442	1	2	1	0.000225124	0.000450248	0.000225124
		J9707	4482	1	1	2	0.000223115	0.000223115	0.000446229
offT1_4	GgAgAGaGTCAGGTCCcGAAAGG		sum_reads	C10	C15	C16	C17	C10	C15	C16	C17
		BnA3A-PBE-1	22851	98	6	21	5	0.00428865	0.000262571	0.000918997	0.000218809
		BnA3A1-PBE-1	24999	109	5	27	6	0.00436017	0.000200008	0.00108004	0.00024001
		J9707	24695	118	5	28	4	0.0047783	0.00020247	0.00113383	0.000161976
offT1_5	GCAAAGGtTgAGtTCtTGAAAGG			C2	C15	C2	C15
		BnA3A-PBE-1	141222	6	2	4.24863e-05	1.41621e-05
		BnA3A1-PBE-1	138543	8	3	5.77438e-05	2.16539e-05
		J9707	137254	7	6	5.10003e-05	4.37146e-05
offT1_6	GCAAAtGGTCAGGcCCTctAGGG		sum_reads	C2	C10	C14	C15	C16	C2	C10	C14	C15	C16
		BnA3A-PBE-1	71354	5	5	3	2	5	7.00732e-05	7.00732e-05	4.20439e-05	2.80293e-05	7.00732e-05
		BnA3A1-PBE-1	68279	3	6	2	2	1	4.39374e-05	8.78747e-05	2.92916e-05	2.92916e-05	1.46458e-05
		J9707	70523	6	1	3	6	5	8.50786e-05	1.41798e-05	4.25393e-05	8.50786e-05	7.08989e-05
offT1_7	GCgAAGaGTCAGtTCtTGAATGG		sum_reads	C2	C10	C15	C2	C10	C15
		BnA3A-PBE-1	42422	4	1	9	9.42907e-05	2.35727e-05	0.000212154
		BnA3A1-PBE-1	43008	6	7	9	0.000139509	0.00016276	0.000209263
		J9707	41002	7	2	7	0.000170723	4.87781e-05	0.000170723
offT1_8	GCAAAGGtTgAGtTCtTGAAAGG		sum_reads	C2	C15	C2	C15
		BnA3A-PBE-1	141222	6	2	4.24863e-05	1.41621e-05
		BnA3A1-PBE-1	138543	8	3	5.77438e-05	2.16539e-05
		J9707	137254	7	6	5.10003e-05	4.37146e-05
offT1_9	GgAAAGttTCAGGTCCTGAtGGG		sum_reads	C10	C15	C16	C10	C15	C16
		BnA3A-PBE-1	65215	3	3	8	4.60017e-05	4.60017e-05	0.000122671
		BnA3A1-PBE-1	63706	5	5	3	7.84855e-05	7.84855e-05	4.70913e-05
		J9707	54874	5	5	4	9.11178e-05	9.11178e-05	7.28943e-05
sgRNA2 most off-target
offT2_1	ACATcATGtcGaAAAGGGTCGGG		sum_reads	C2	C5	C10	C20	C2	C5	C10	C20
		BnA3A-PBE-1	42463	3	4	7	4	7.06497e-05	9.41997e-05	0.000164849	9.41997e-05
		BnA3A1-PBE-1	42946	2	1	4	5	4.65701e-05	2.32851e-05	9.31402e-05	0.000116425
		J9707	42841	1	4	4	2	2.33421e-05	9.33685e-05	9.33685e-05	4.66843e-05
offT2_2	ACATcATGtcGaAAAGGGTCGGG		sum_reads	C2	C5	C10	C20	C2	C5	C10	C20
		BnA3A-PBE-1	42463	3	4	7	4	7.06497e-05	9.41997e-05	0.000164849	9.41997e-05
		BnA3A1-PBE-1	42946	2	1	4	5	4.65701e-05	2.32851e-05	9.31402e-05	0.000116425
		J9707	42841	1	4	4	2	2.33421e-05	9.33685e-05	9.33685e-05	4.66843e-05
offT2_3	ACATGATGGTtCAgAcGGTgAGG		sum_reads	C2	C12	C16	C2	C12	C16
		BnA3A-PBE-1	31299	3	2	4	9.58497e-05	6.38998e-05	0.0001278
		BnA3A1-PBE-1	30755	2	3	1	6.50301e-05	9.75451e-05	3.2515e-05
		J9707	30885	3	3	4	9.71345e-05	9.71345e-05	0.000129513
offT2_4	ACATtcTGGTcCAAgGGGTCAGG		sum_reads	C2	C6	C11	C12	C20	C2	C6	C11	C12	C20
		BnA3A-PBE-1	52671	2	9	3	5	7	3.79716e-05	0.000170872	5.69573e-05	9.49289e-05	0.0001329
		BnA3A1-PBE-1	52172	6	6	3	2	4	0.000115004	0.000115004	5.75021e-05	3.83347e-05	7.66695e-05
		J9707	51303	3	3	4	2	6	5.84761e-05	5.84761e-05	7.79682e-05	3.89841e-05	0.000116952
offT2_5	ACATGtTGGTGCAAAGacTtTGG		sum_reads	C2	C12	C18	C2	C12	C18
		BnA3A-PBE-1	1577	0	1	0	0	0.000634115	0
		BnA3A1-PBE-1	1526	0	0	0	0	0	0
		J9707	1587	1	1	1	0.00063012	0.00063012	0.00063012
offT2_6	AgATGATGGTGCAgAtGtTCTGG		sum_reads	C12	C20	C12	C20
		BnA3A-PBE-1	41995	6	2	0.000142874	4.76247e-05
		BnA3A1-PBE-1	38668	4	2	0.000103445	5.17224e-05
		J9707	40618	7	3	0.000172337	7.38589e-05
offT2_7	ACAaGATGaTGCAAgGaGTCAGG		sum_reads	C2	C12	C20	C2	C12	C20
		BnA3A-PBE-1	47095	4	4	4	8.49347e-05	8.49347e-05	8.49347e-05
		BnA3A1-PBE-1	49007	2	5	5	4.08105e-05	0.000102026	0.000102026
		J9707	19286	3	2	3	0.000155553	0.000103702	0.000155553
offT2_8	AgATGATGGTGCAgcGGGTgAGG		sum_reads	C12	C15	C12	C15
		BnA3A-PBE-1	36737	4	3	0.000108882	8.16615e-05
		BnA3A1-PBE-1	32489	3	5	9.23389e-05	0.000153898
		J9707	33169	6	4	0.000180892	0.000120595
offT2_9	ACATtcTGGTcCAAgGGGTCAGG		sum_reads	C2	C6	C11	C12	C20	C2	C6	C11	C12	C20
		BnA3A-PBE-1	44830	3	1	1	4	1	6.69195e-05	2.23065e-05	2.23065e-05	8.9226e-05	2.23065e-05
		BnA3A1-PBE-1	42016	2	4	2	2	3	4.76009e-05	9.52018e-05	4.76009e-05	4.76009e-05	7.14014e-05
		J9707	42550	2	2	2	5	2	4.70035e-05	4.70035e-05	4.70035e-05	0.000117509	4.70035e-05
offT2_10	ACATGATGGTGaAAAGaGagGGG		sum_reads	C2	C2
		BnA3A-PBE-1	76234	7	9.18225e-05
		BnA3A1-PBE-1	49849	3	6.01817e-05
		J9707	63386	4	6.31054e-05
offT2_11	ACATGATGGTtCAtAcGGTgAGG		sum_reads	C2	C12	C16	C2	C12	C16
		BnA3A-PBE-1	31299	3	2	4	9.58497e-05	6.38998e-05	0.0001278
		BnA3A1-PBE-1	30755	2	3	1	6.50301e-05	9.75451e-05	3.2515e-05
		J9707	30885	3	3	4	9.71345e-05	9.71345e-05	0.000129513
offT2_12	gCATGATGcTtCAAAGGGTaTGG		sum_reads	C2	C9	C12	C2	C9	C12
		BnA3A-PBE-1	37080	6	1	2	0.000161812	2.69687e-05	5.39374e-05
		BnA3A1-PBE-1	40517	3	1	1	7.4043e-05	2.4681e-05	2.4681e-05
		J9707	30938	4	2	1	0.000129291	6.46454e-05	3.23227e-05
offT2_13	gCATGAaGGTGgAAAtGGTCAGG		sum_reads	C2	C20	C2	C20
		BnA3A-PBE-1	44830	3	1	6.69195e-05	2.23065e-05
		BnA3A1-PBE-1	42016	2	4	4.76009e-05	9.52018e-05
		J9707	42550	2	2	4.70035e-05	4.70035e-05
offT2_14	ACATGATGaTGCAtctGGTCCGG		sum_reads	C2	C12	C15	C20	C2	C12	C15	C20
		BnA3A-PBE-1	1086	1	1	1	0	0.00092081	0.00092081	0.00092081	0
		BnA3A1-PBE-1	1098	1	0	0	0	0.000910747	0	0	0
		J9707	1044	2	2	0	0	0.00191571	0.00191571	0	0
sgRNA3 most likely off-target
offT3_1	ACCCtGCTGAGCTcTACTCtTGG		sum_reads	C2	C3	C4	C7	C12	C14	C17	C19	C2	C3	C4	C7	C12	C14	C17	C19										H01	548	75229	79931
		BnPBE-2	79931	3	2	2	2	4	8	3	6	3.75324e-05	2.50216e-05	2.50216e-05	2.50216e-05	5.00432e-05	0.000100086	3.75324e-05	7.50647e-05										H02	644	95593	101386
		J9707	101386	6	2	5	4	4	4	3	5	5.91798e-05	1.97266e-05	4.93165e-05	3.94532e-05	3.94532e-05	3.94532e-05	2.95899e-05	4.93165e-05
offT3_2	ACCCgtCgGAGCTTTACTCGTGG		sum_reads	C2	C3	C4	C7	C12	C17	C19	C2	C3	C4	C7	C12	C17	C19
		BnPBE-2	85660	5	2	3	5	4	3	6	5.83703e-05	2.33481e-05	3.50222e-05	5.83703e-05	4.66962e-05	3.50222e-05	7.00444e-05
		J9707	95360	6	2	5	8	4	3	5	6.29195e-05	2.09732e-05	5.24329e-05	8.38926e-05	4.19463e-05	3.14597e-05	5.24329e-05												H05	2234	76950	83621
offT3_3	AgCCCGgTGAGCTTTcCTCaTGG		sum_reads	C3	C4	C5	C12	C16	C17	C19	C3	C4	C5	C12	C16	C17	C19												H06	4003	62361	70038
		BnPBE-2	83621	4	6	46	6	7	46	6	4.78349e-05	7.17523e-05	0.000550101	7.17523e-05	8.3711e-05	0.000550101	7.17523e-05
		J9707	70038	7	5	77	6	6	72	6	9.99457e-05	7.13898e-05	0.0010994	8.56678e-05	8.56678e-05	0.00102801	8.56678e-05
offT3_4	ACCCgtCgGAGCTcTACTCGTGG		sum_reads	C2	C3	C4	C7	C12	C14	C17	C19	C2	C3	C4	C7	C12	C14	C17	C19
		BnPBE-2	70540	3	2	2	5	4	5	3	5	4.25291e-05	2.83527e-05	2.83527e-05	7.08818e-05	5.67054e-05	7.08818e-05	4.25291e-05	7.08818e-05
		J9707	78521	6	2	5	8	4	4	3	5	7.64127e-05	2.54709e-05	6.36772e-05	0.000101884	5.09418e-05	5.09418e-05	3.82063e-05	6.36772e-05

## Sheet: Table S5
Table S5. The edited lines containing the intended C13 to T13 conversion at S5-S7
Plant ID	Generation	Genotype at targets of BnaA06.DA1	Genotype at targets of BnaA08.DA1	Genotype at targets of BnaC05.DA1	Genotype at targets of BnaC08.DA1
BnA3A-PBE-3-41	T0	WT	WT	WT	Hetero (C13>T13)
BnA3A-PBE-3-57	T0	Bi-allelic (C4C10C11>T4T10T11; C10>T10)	Hetero (C4C13>T4T13)	Homo (C4C13>T4T13)	Hetero (C10>T10)
BnA3A-PBE-3-61	T0	Hetero (C4>T4)	Chimeric (C-8C4C13>T-8T4T13; C-4>T-4; WT)	WT	Homo (C4C10>T4T10)
BnA3A-PBE-3-76	T0	Homo (C10>T10)	Chimeric (C4C10C13 >T4T10T13; WT; 17D)	Hetero (C-5C4>T-5T4)	WT
BnA3A-PBE-3-87	T0	WT	WT	WT	Hetero (C4C10C13>T4T10T13)
BnA3A1-PBE-3-14	T0	Bi-allelic (C13>T13; C-8C4C10>T-8T4T10)	Homo (C13>T13)	Bi-allelic (17D; C4C10>T4T10)	WT
BnA3A1-PBE-3-30	T0	Hetero (C4C10>T4T10)	Homo (C13>T13)	WT	Hetero (C4>T4)
BnA3A1-PBE-3-39	T0	Bi-allelic (C-8C-5C4C10C11>T-8T-5T4T10T11; C4>T4)	Bi-allelic (1D; C13>T13)	Hetero (C-8C-5C10C13C15>T-8T-5T10T13T15)	Bi-allelic (16D; C4>T4)
BnA3A1-PBE-3-45	T0	WT	WT	WT	Hetero (C10C11C13>T4T11T13)
BnA3A1-PBE-3-50	T0	Homo (C4C13>T4T13)	WT	Hetero (C-8C-5C410C13>T-8T-5T4T10T13T)	Hetero (C4>T4)
BnA3A1-PBE-3-51	T0	Hetero (C10C13>T10T13)	WT	Hetero (C-8C-5C410C13>T-8T-5T4T10T13T)	Hetero (C4>T4)
